# Supplementary material for: Polymorphisms in the Dopaminergic Receptor D3 Gene Correlate with Disease Progression Rate in Relapsing–Remitting Multiple Sclerosis Patients
Source: Genes (Basel). 2024 Jun 3;15(6):736. doi: 10.3390/genes15060736 (PMC11203028; doi:10.3390/genes15060736)
Supplement: Supplementary file 1 [file genes-15-00736-s001.zip]

Archive with 1 entries (1 files):
- genes-3006335-supplementary.pdf
